# Supplementary material for: Improving the availability of antihypertensive drugs in the India Hypertension Control Initiative, India, 2019–2020
Source: PLoS One. 2023 Dec 14;18(12):e0295338. doi: 10.1371/journal.pone.0295338 (PMC10721057; doi:10.1371/journal.pone.0295338)
Supplement: S1 File — (XLSX) [file pone.0295338.s003.xlsx]

## Sheet: Overview
IHCI Annual Medication Forecasting Tool
OVERVIEW
Objective: This tool is available to estimate antihypertensive medication requirements based on asssumptions derived from field experience in IHCI.
About the tool:
The tool facilitates calculation of drug requirement based on protocol adopted by state. The drig requirement is routinely estimated based on the consumption in the previous year/month. However, when a focused program is initiated in a setting, the number of patients enrolled in the treatment will be higher than the routine folow up visits of patient on treatment in the previous year. In such sit…
How to use the tool: - Enter all data into yellow cells in input sheet - Enter all data sources where available - Expected % of registration for the year can be modified based on anticipated rate of program growth. Actual registration can also be entered in column 'B" of the tool against the specific month (in the output sheet). - Assumed % of patients to be controlled at each step of the treatme…

## Sheet: Input
	Inputs
	Country
	State, Province or Area	B
	City/District
	Particulars	Figures	Source		Treatment Protocol
	Total population	3200000	Census		Step	Drug**	Control assumption**
	% of adult population	0.37	Census		Step 1	Amlodipine 5 mg	0.4
	Total adult population	1184000			Step 2	Amlodipine 5 mg	0.15
	HTN prevalence among adults	0.26	NFHS/DLHS/AHS		Step 3	Telmisartan 40 mg	0.2
	Total hypertensives	307840			Step 4	Telmisartan 40 mg	0.12
	Expected enrolment for year of estimation	0.15			Step 5	HTZ 25 mg	0.08
	Existing regular patients opting care*	5000			Step 6	HTZ 25 mg	0.05
	Expected % loss to follow up over the year	0.2			Total		1
					**Each step is in addition to all previous steps combined
	* For first year "Existing regular patients opting care" can be zero unless clear data available. For calculation of next year onwards total registered patient till end of the preceding year can be taken as "existing regular patients".
	Approximate cost of drugs (Price per pill in USD, Conversation 1 USD = Rs.70)
	Amlodipine 5 mg		0.002			Data to be entered
	Telmisartan 40 mg		0.00785714			Data generated automatically
	HTZ 25 mg		0.01
	Note: List the drugs in exact sequence as they appear in the protocol

## Sheet: Drug requirement
	Outputs
	Assumptions:		Total adult population		1184000		HTN prevalence in adults		0.26			Estimated total hypertensive adults		307840
	Expected loss to follow up each month		0.02		Note: If X % is expected loss to follow-up over one year, per month loss to follow-up would be Approximately (X/10)% based on cummulative reduction							Expected enrolment for the year		0.15
	Estimated requirement of anti-hypertensive drugs											Existing patient load		5000
	Facility/District/State name:
	A	B	C	D	E	F	G	H	I	J		Patient load assumption as per hypertension treatment protocol steps
	Month	Number of Actual or Expected new enrolments	Expected Cumulative patient load	Actual cumulative patient registration reducing the defaulters	Amlodipine 5 mg	Amlodipine 5 mg	Telmisartan 40 mg	Telmisartan 40 mg	HTZ 25 mg	HTZ 25 mg
	Month 1	8848	8848	8848	265440							Treatment protocol step	Additional % of patients	Total % of patients at the protocol step
	Month 2	3848	12696	12519	375571	156079						Step 1	0.4	1
	Month 3	3848	16544	16116.7	483500	220836	114670					Step 2	0.15	0.6
	Month 4	3848	20392	19642.3	589270	284298	162247	62378.4				Step 3	0.2	0.45
	Month 5	3848	24240	23097.5	692924	346491	208872	88259.2	31746.6			Step 4	0.12	0.25
	Month 6	3848	28088	26483.5	794506	407440	254565	113622	44918.3	11944.8		Step 5	0.08	0.13
	Month 7	3848	31936	29801.9	894056	467169	299343	138478	57826.6	16900.7		Step 6	0.05	0.05
	Month 8	3848	35784	33053.8	991615	525705	343227	162837	70476.7	21757.5
	Month 9	3848	39632	36240.7	1.08722e+06	583069	386232	186709	82873.8	26517.1		Approximate cost of drugs (In currency of country per tablet)
	Month 10	3848	43480	39363.9	1.18092e+06	639287	428378	210103	95022.9	31181.6
	Month 11	3848	47328	42424.7	1.27274e+06	694380	469680	233029	106929	35752.8		Amlodipine 5 mg		0.002
	Month 12	3848	51176	45424.2	1.36272e+06	748371	510157	255497	118597	40232.5		Telmisartan 40 mg		0.00785714
	Periodic requirement can be calculated by adding up the individual month's requirement.											HTZ 25 mg		0.01
	Drug				Amlodipine 5 mg	Amlodipine 5 mg	Telmisartan 40 mg	Telmisartan 40 mg	HTZ 25 mg	HTZ 25 mg
	Requirement for the year				9.99049e+06	5.07312e+06	3.17737e+06	1.45091e+06	608391	184287		Number of Actual or Expected new enrolments	Number of patients getting enrolled each month as per actual, can be updated in respective cells in column 'B' for mid term review of projected requirement
	Requirement in Base doses: Alter the formulas in "row 24" to sum up the drug requirement in the base strength indicated				Amlodipine 5 mg		Telmisartan 40 mg		HTZ 25 mg
					1.50636e+07		4.62828e+06		792678
	Approximate Budget requirement in currency of the country				74419.1
