# Supplementary material for: Improving the availability of antihypertensive drugs in the India Hypertension Control Initiative, India, 2019–2020
Source: PLoS One. 2023 Dec 14;18(12):e0295338. doi: 10.1371/journal.pone.0295338 (PMC10721057; doi:10.1371/journal.pone.0295338)
Supplement: S2 File — (XLSX) [file pone.0295338.s004.xlsx]

## Sheet: Overview
IHCI Annual Medication Forecasting Tool
OVERVIEW
Objective: This tool is available to estimate antihypertensive medication requirements based on asssumptions derived from field experience in IHCI.
About the tool:
The tool facilitates calculation of drug requirement based on protocol adopted by state. The drig requirement is routinely estimated based on the consumption in the previous year/month. However, when a focused program is initiated in a setting, the number of patients enrolled in the treatment will be higher than the routine folow up visits of patient on treatment in the previous year. In such sit…
How to use the tool: - Enter all data into yellow cells in input sheet - Enter all data sources where available - Expected % of registration for the year can be modified based on anticipated rate of program growth. Actual registration can also be entered in column 'B" of the tool against the specific month (in the output sheet). - Assumed % of patients to be controlled at each step of the treatme…

## Sheet: Input
	Inputs
	Country
	State, Province or Area	A
	City/District
	Particulars	Figures	Source		Treatment Protocol
	Total population	1000000	Census		Step	Drug**	Control assumption**
	% of adult population	0.4	Census		Step 1	Amlodipine 5 mg	0.4
	Total adult population	400000			Step 2	Telmisartan 40 mg	0.25
	HTN prevalence among adults	0.25	NFHS/DLHS/AHS		Step 3	Telmisartan 40 mg	0.15
	Total hypertensives	100000			Step 4	Amlodipine 5 mg	0.1
	Expected enrolment for year of estimation	0.12			Step 5	CTD 12.5 mg	0.1
	Existing regular patients opting care*	0			Step 6
	Expected % loss to follow up over the year				Total		1
					**Each step is in addition to all previous steps combined
	* For first year "Existing regular patients opting care" can be zero unless clear data available. For calculation of next year onwards total registered patient till end of the preceding year can be taken as "existing regular patients".
	Approximate cost of drugs (Price per pill in USD, Conversation 1 USD = Rs.70)
	Amlodipine 5 mg		0.002			Data to be entered
	Telmisartan 40 mg		0.00785714			Data generated automatically
	CTD 12.5 mg		0.01
	Note: List the drugs in exact sequence as they appear in the protocol

## Sheet: Drug requirement
	Outputs
	Assumptions:		Total adult population		400000		HTN prevalence in adults		0.25			Estimated total hypertensive adults		100000
	Expected loss to follow up each month		0		Note: If X % is expected loss to follow-up over one year, per month loss to follow-up would be Approximately (X/10)%							Expected enrolment for the year		0.12
	Estimated requirement of anti-hypertensive drugs											Existing patient load		0
	Facility/District/State name:
	A	B	C	D	E	F	G	H	I	J		Patient load assumption as per hypertension treatment protocol steps
	Month	Number of Actual or Expected new enrolments	Expected Cumulative patient load	Actual cumulative patient registration reducing the defaulters	Amlodipine 5 mg	Telmisartan 40 mg	Telmisartan 40 mg	Amlodipine 5 mg	CTD 12.5 mg	0
	Month 1	1000	1000	1000	30000							Treatment protocol step	Additional % of patients	Total % of patients at the protocol step
	Month 2	1000	2000	2000	60000	18000						Step 1	0.4	1
	Month 3	1000	3000	3000	90000	36000	10500					Step 2	0.25	0.6
	Month 4	1000	4000	4000	120000	54000	21000	6000				Step 3	0.15	0.35
	Month 5	1000	5000	5000	150000	72000	31500	12000	3000			Step 4	0.1	0.2
	Month 6	1000	6000	6000	180000	90000	42000	18000	6000	0		Step 5	0.1	0.1
	Month 7	1000	7000	7000	210000	108000	52500	24000	9000	0		Step 6	0	0
	Month 8	1000	8000	8000	240000	126000	63000	30000	12000	0
	Month 9	1000	9000	9000	270000	144000	73500	36000	15000	0		Approximate cost of drugs (In currency of country per tablet)
	Month 10	1000	10000	10000	300000	162000	84000	42000	18000	0
	Month 11	1000	11000	11000	330000	180000	94500	48000	21000	0		Amlodipine 5 mg		0.002
	Month 12	1000	12000	12000	360000	198000	105000	54000	24000	0		Telmisartan 40 mg		0.00785714
	Periodic requirement can be calculated by adding up the individual month's requirement.											CTD 12.5 mg		0.01
	Drug				Amlodipine 5 mg	Telmisartan 40 mg	Telmisartan 40 mg	Amlodipine 5 mg	CTD 12.5 mg	0
	Requirement for the year				2340000	1188000	577500	270000	108000	0		Number of Actual or Expected new enrolments	Number of patients getting enrolled each month as per actual, can be updated in respective cells in column 'B' for mid term review of projected requirement
	Requirement in Base doses: Alter the formulas in "row 24" to sum up the drug requirement in the base strength indicated				Amlodipine 5 mg		Telmisartan 40 mg		CTD 12.5 mg
					2610000		1765500		108000
	Approximate Budget requirement in USD				20171.8
