# Supplementary material for: Improving the availability of antihypertensive drugs in the India Hypertension Control Initiative, India, 2019–2020
Source: PLoS One. 2023 Dec 14;18(12):e0295338. doi: 10.1371/journal.pone.0295338 (PMC10721057; doi:10.1371/journal.pone.0295338)
Supplement: S3 File — (XLSX) [file pone.0295338.s005.xlsx]

## Sheet: Sheet1
S5 - Monthly drug requirement matrix for Sample protocol 1 and 2
Monthly requirement matrix of 100 patients - Maharashtra(ATTACC)
Treatment Stage	Expected % control	A5	A10	CCB in base doses	T40	T80	ARB in base doses	CTD 6.25	CTD 12.5	Diuretics in base doses
1	60	1800		1800			0			0
2	15	450		450	450		450			0
3	13	390		390		390	780			0
4	7		210	420		210	420			0
5	4		120	240		120	240	120		120
6	1		30	60		30	60		30	60
Total	100	2640	360	3360	450	750	1950	120	30	180
Approx. requirement per patient per month		26.4	3.6	33.6	4.5	7.5	19.5	1.2	0.3	1.8
Approx. requirement per patient per day				1.12			0.65			0.06
Monthly requirement matrix of 100 patients - Punjab, Madhya Pradesh and Telangana (AATTCC)
Treatment Stage	Expected % control	A5	A10	CCB in base doses	T40	T80	ARB in base doses	CTD 12.5	CTD 25	Diuretics in base doses
1	60	1800		1800			0			0
2	15		450	900			0			0
3	13		390	780	390		390			0
4	7		210	420		210	420			0
5	4		120	240		120	240	120		120
6	1		30	60		30	60		30	60
Total	100	1800	1200	4200	390	360	1110	120	30	180
Approx. requirement per patient per month		18	12	42	3.9	3.6	11.1	1.2	0.3	1.8
Approx. requirement per patient per Day				1.4			0.37			0.06
Note: 1. 'A5' Stands for Amlodipine 5 mg tablet (Is the base dose of CCB), 'A10' stands for Amlodipine 10 mg tablet 2. 'T40' stands for Telmisartan 40 mg tablet (Is the base dose of ARB), 'T80' stands for Telmisartan 80 mg tablet 3. 'CTD 6.25' stands for Chlorthalidone 6.25 mg tablet (Is the base dose of diuretic for Kerala, 'CTD 12.5' stands for Chlorthalidone 12.5 mg tablet (Is the base dose of…
											3	2
