# Supplementary material for: Improving the availability of antihypertensive drugs in the India Hypertension Control Initiative, India, 2019–2020
Source: PLoS One. 2023 Dec 14;18(12):e0295338. doi: 10.1371/journal.pone.0295338 (PMC10721057; doi:10.1371/journal.pone.0295338)
Supplement: S4 File — (XLSX) [file pone.0295338.s006.xlsx]

## Sheet: AATTCC
S6 - Drug adequacy ready reckoner for sample treatment protocol 1
No. of patient registered (Up-to)	Three month's drug requirement
	Amlodipine 5 mg	Telmisartan 40 mg	Chlorthalidone 12.5 mg
20	2520	660	120
40	5040	1320	240
60	7560	1980	360
80	10080	2640	480
100	12600	3300	600
120	15120	3960	720
140	17640	4620	840
160	20160	5280	960
180	22680	5940	1080
200	25200	6600	1200
220	27720	7260	1320
240	30240	7920	1440
260	32760	8580	1560
280	35280	9240	1680
300	37800	9900	1800
320	40320	10560	1920
340	42840	11220	2040
360	45360	11880	2160
380	47880	12540	2280
400	50400	13200	2400
420	52920	13860	2520
440	55440	14520	2640
460	57960	15180	2760
480	60480	15840	2880
500	63000	16500	3000
520	65520	17160	3120
540	68040	17820	3240
560	70560	18480	3360
580	73080	19140	3480
600	75600	19800	3600
620	78120	20460	3720
640	80640	21120	3840
660	83160	21780	3960
680	85680	22440	4080
700	88200	23100	4200
720	90720	23760	4320
740	93240	24420	4440
760	95760	25080	4560
780	98280	25740	4680
800	100800	26400	4800
820	103320	27060	4920
840	105840	27720	5040
860	108360	28380	5160
880	110880	29040	5280
900	113400	29700	5400
920	115920	30360	5520
940	118440	31020	5640
960	120960	31680	5760
980	123480	32340	5880
1000	126000	33000	6000
Example : For a health facility with 210 patient registred, adequate stock for 3 months would be 27720 tablets of Amlodipine 5 mg, 7260 tablets of Telmisartan 40 mg & 1320 tablet of Chlorthalidone 12.5 mg Note: In case there are multiple strengths avaialble at store, covert it to base strength mentioned above to assess stock adequecy.

## Sheet: ATTACC
S6 - Drug adequacy ready reckoner for sample treatment protocol 2
No. of patient registered (Up-to)	Three month's drug requirement
	Amlodipine 5 mg	Telmisartan 40 mg	Chlorthalidone 12.5 mg
20	2040	1200	120
40	4080	2400	240
60	6120	3600	360
80	8160	4800	480
100	10200	6000	600
120	12240	7200	720
140	14280	8400	840
160	16320	9600	960
180	18360	10800	1080
200	20400	12000	1200
220	22440	13200	1320
240	24480	14400	1440
260	26520	15600	1560
280	28560	16800	1680
300	30600	18000	1800
320	32640	19200	1920
340	34680	20400	2040
360	36720	21600	2160
380	38760	22800	2280
400	40800	24000	2400
420	42840	25200	2520
440	44880	26400	2640
460	46920	27600	2760
480	48960	28800	2880
500	51000	30000	3000
520	53040	31200	3120
540	55080	32400	3240
560	57120	33600	3360
580	59160	34800	3480
600	61200	36000	3600
620	63240	37200	3720
640	65280	38400	3840
660	67320	39600	3960
680	69360	40800	4080
700	71400	42000	4200
720	73440	43200	4320
740	75480	44400	4440
760	77520	45600	4560
780	79560	46800	4680
800	81600	48000	4800
820	83640	49200	4920
840	85680	50400	5040
860	87720	51600	5160
880	89760	52800	5280
900	91800	54000	5400
920	93840	55200	5520
940	95880	56400	5640
960	97920	57600	5760
980	99960	58800	5880
1000	102000	60000	6000
Example : For a health facility with 210 patient registred, adequate stock for 3 months would be 22440 tablets of Amlodipine 5 mg, 13200 tablets of Telmisartan 40 mg & 1320 tablet of Chlorthalidone 12.5 mg Note: In case there are multiple strengths avaialble at store, convert it to base strength mentioned above to assess stock adequecy.
