# Supplementary material for: Improving the availability of antihypertensive drugs in the India Hypertension Control Initiative, India, 2019–2020
Source: PLoS One. 2023 Dec 14;18(12):e0295338. doi: 10.1371/journal.pone.0295338 (PMC10721057; doi:10.1371/journal.pone.0295338)
Supplement: S5 File — (XLSX) [file pone.0295338.s007.xlsx]

## Sheet: AATTCC (PB,MP,TS)
S7 File. Data collection format for stock position of antihypertensive drugs in patient days
Name of the state: Punjab Name of the district:
Date:
S.No	Name of health facility	Type (DH/SDH/RH/PHC)	Number of patients registered till date	Amlodipine 5mg	Amlodipine 10mg	Stock in days (CCB)	Telmisartan 40 mg	Telmisartan 80 mg	Losartan 50 mg	Stock in days (ARB)	Hydrochlorothiazide 25 mg	Chlorthalidone 12.5 mg	Stock in Days (Diuretics)
1	A					#DIV/0!				#DIV/0!			#DIV/0!
2	B					#DIV/0!				#DIV/0!			#DIV/0!
3	C					#DIV/0!				#DIV/0!			#DIV/0!
4						#DIV/0!				#DIV/0!			#DIV/0!
5						#DIV/0!				#DIV/0!			#DIV/0!
6						#DIV/0!				#DIV/0!			#DIV/0!
7						#DIV/0!				#DIV/0!			#DIV/0!
						#DIV/0!				#DIV/0!			#DIV/0!
						#DIV/0!				#DIV/0!			#DIV/0!
N						#DIV/0!				#DIV/0!			#DIV/0!
			0	0	0	#DIV/0!	0		0	#DIV/0!	0	0	#DIV/0!
Stock at district store (Active + Quarantine)
Total			0	0	0	#DIV/0!	0	0	0	#DIV/0!	0	0	#DIV/0!
Note:Stagewise control assumption adopted is 60%,15%,13%,7%,4% & 1% over stage 1 to stage 6.

## Sheet: ATTACC (MH)
S7 File. Data collection format for stock position of antihypertensive drugs in patient days
Name of the state: Name of the district:
Date:
S.No	Name of health facility	Type (DH/SDH/RH/PHC)	Number of patients registered till date	Amlodipine 5mg	Amlodipine 10mg	Stock in days (CCB)	Telmisartan 40 mg	Telmisartan 80 mg	Losartan 50 mg	Stock in days (ARB)	Chlorthalidone 6.25 mg	Chlorthalidone 12.5 mg	Stock in Days (Diuretics)
1	A					#DIV/0!				#DIV/0!			#DIV/0!
2	B					#DIV/0!				#DIV/0!			#DIV/0!
3	C					#DIV/0!				#DIV/0!			#DIV/0!
4						#DIV/0!				#DIV/0!			#DIV/0!
5						#DIV/0!				#DIV/0!			#DIV/0!
6						#DIV/0!				#DIV/0!			#DIV/0!
						#DIV/0!				#DIV/0!			#DIV/0!
						#DIV/0!				#DIV/0!			#DIV/0!
						#DIV/0!				#DIV/0!			#DIV/0!
N						#DIV/0!				#DIV/0!			#DIV/0!
			0	0	0	#DIV/0!	0		0	#DIV/0!	0	0	#DIV/0!
Stock at DHO store (Active+Quarantine)
Stock at CS store (Active+Quarantine)
Total			0	0	0	#DIV/0!	0	0	0	#DIV/0!	0	0	#DIV/0!
Note: Stagewise control assumption adopted is 60%,15%,13%,7%,4% & 1% over stage 1 to stage 6.
